# Supplementary material for: Neuro-Axonal Damage and Alteration of Blood–Brain Barrier Integrity in COVID-19 Patients
Source: Cells. 2022 Aug 10;11(16):2480. doi: 10.3390/cells11162480 (PMC9406414; doi:10.3390/cells11162480)
Supplement: Supplementary file 1 [file cells-11-02480-s001.zip]

Archive with 1 entries (1 files):
- cells-1829306-supplementary.pdf
